# Supplementary material for: The Auditory Pathway in Congenitally Cytomegalovirus-Infected Human Fetuses
Source: Int J Mol Sci. 2024 Feb 24;25(5):2636. doi: 10.3390/ijms25052636 (PMC10932391; doi:10.3390/ijms25052636)
Supplement: Supplementary file 1 [file ijms-25-02636-s001.zip]

Archive with 1 entries (1 files):
- ijms-2821176-supplementary.pdf
